# Supplementary material for: Molecular diversity analysis, drought related marker-traits association mapping and discovery of excellent alleles for 100-day old plants by EST-SSRs in cassava germplasms (Manihot esculenta Cranz)
Source: PLoS One. 2017 May 11;12(5):e0177456. doi: 10.1371/journal.pone.0177456 (PMC5426748; doi:10.1371/journal.pone.0177456)
Supplement: S1 Table — (XLSX) [file pone.0177456.s002.xlsx]

## Sheet: Sheet1
S1 Table The pedigree of all the 134 cassava accessions
Code	Genotypes	Source of country or area
1	10J	central american
2	11K	SI，(central american)
3	18R	MAT breeding
4	7G-1	Columbia
5	9I×SC5	China
6	Andera	Indonesia
7	Arg7	Argentina
8	B1-1	Brazil
9	B11-8	Brazil
10	B-3	Brazil
11	Ba-1	China
12	Baisha4	China
13	Baodao9-1	China
14	Baodao9-3	China
15	Baodao9-5	China
16	BRA183	Brazil
17	BRA258	Brazil
18	BRA274	Brazil
19	BRA440	Brazil
20	BRA62	Brazil
21	BRA755	Brazil
22	BRA-NAC	China
23	BU-8	Brazil
24	BV-5	Brazil
25	C728	China
26	CH10	Columbia
27	CH13	Columbia
28	CH16	Columbia
29	CH19	Columbia
30	CH20	Columbia
31	CH3	Columbia
32	CM1568-2	Columbia
33	CM3327-4	Columbia
34	CM3993-9	Columbia
35	CM4040-1	Columbia
36	CM483-2	Columbia
37	CM523-7	Columbia
38	CM6173-8	Cameroon
39	CM7595-1	Cameroon
40	CMR26-07-15	Columbia
41	COL195	Columbia
42	COL263	Columbia
43	COL269	Columbia
44	COL346	Columbia
45	COL346	Columbia
46	COL354	Columbia
47	COL514	Columbia
48	COL527-7	Columbia
49	COL583	Columbia
50	COL715	Columbia
51	COL764	Columbia
52	Dongguanhongwei	China
53	E1424	China
54	E25	China
55	E425	China
56	E632	China
57	ECU81	Ecuador
58	F10	China
59	F44	China
60	F52	China
61	F539	China
62	FB4	Brazil
63	FB-6	Brazil
64	FB-7	Brazil
65	FZ44	China
66	G11	China
67	G12	China
68	G14	China
69	G16	China
70	G5	China
71	G8	China
72	G9	China
73	GR891	China
74	Guangdong1	China
75	Guangxi2	China
76	Guangximushu	China
77	Guire4	China
78	Guire5	China
79	H1024	China
80	H1071	China
81	H1312	China
82	H1426	China
83	H588	China
84	Hainanhongxin	China
85	Hainanxiye	China
86	Huixianbaipi	China
87	I582	China
88	KM98-6	Vietnam
89	KU50	Thailand
90	MCOL1468	Columbia
91	Mianbaomushu	Malaysia
92	Nuomimushu	China
93	NZ199	Columbia
94	PER458-1	Peru
95	Q10	Aferica
96	R7	Thailand
97	R72	Thailand
98	R9	Thailand
99	R90	Thailand
100	RoYong-1	Thailand
101	RoYong80	Thailand
102	RoYong9-1	Thailand
103	SC10	China
104	SC11	China
105	SC124	China
106	SC205	China
107	SC5	China
108	SC6	China
109	SC6068	China
110	SC7	China
111	SC7104-264	China
112	SC8	China
113	SC8002	China
114	SC8013	China
115	SC9	China
116	SG6368	Columbia
117	Taiyin1	Thailand
118	Wenchanghognxin	China
119	Xinglong1	China
120	Xinxuan048	China
121	Yinnixiye	Indonesia
122	Yinnizhong	Indonesia
123	Zhanmuzhong	Indonesia
124	ZM7907	China
125	ZM8229	China
126	ZM8316	China
127	ZM8316	China
128	ZM8337	China
129	ZM8340	China
130	ZM8625	China
131	ZM8641	China
132	ZM8752	China
133	ZM9066	China
134	ZM9781	China
