# Supplementary material for: Molecular diversity analysis, drought related marker-traits association mapping and discovery of excellent alleles for 100-day old plants by EST-SSRs in cassava germplasms (Manihot esculenta Cranz)
Source: PLoS One. 2017 May 11;12(5):e0177456. doi: 10.1371/journal.pone.0177456 (PMC5426748; doi:10.1371/journal.pone.0177456)
Supplement: S2 Table — (XLSX) [file pone.0177456.s003.xlsx]

## Sheet: S2 Table
S2 Table Information of primers used in qRT-PCR
PrimerID	Gene	Product Length	Product Tm	Sense Primer	Rating	Position	Length	Tm	GC%	Anti-sense Primer	Rating	Position	Length	Tm	GC%
AGQ1	Manes.02G009300	210	75.6	GTTACTCCGCCGTTGTTGTTGATAATC	88	77	27	60	44.4	CCACACTCTCACCAACTGCCTTG	84.3	286	23	60	56.5
AGQ2	Manes.02G062400	122	76.2	AGCAAGTTGTGGTGGTGTTGGATT	86.7	24	24	59.9	45.8	TGTAGGAGCAGGCGAGGATTATCAA	88	145	25	60	48
AGQ3	Manes.02G124800	271	75.9	GGTAACCGACGAAGCAGCATCTT	83.7	25	23	59.7	52.2	TCTTCTCTTCCTTCTCCACATTCCTCT	87.5	295	27	59.7	44.4
AGQ4	Manes.03G053400	134	76.6	CCACGAGCCATTCCTTACCTCAC	81.4	139	23	59.4	56.5	ACACATCCACCGCACATCATTCC	88.2	272	23	59.9	52.2
AGQ5	Manes.03G182700	156	72.4	GAAGATGATGAGGACCCAGTTGCTAAT	76.2	76	27	59.7	44.4	TCTTGGCTGTGATGATCTTGGAATGAA	83.7	231	27	59.8	40.7
AGQ6	Manes.05G015700	276	78.8	TTCCTCCTCCTCCTGTCCAGACT	85.9	116	23	59.9	56.5	GCCTATCAATCGCCGAGATCATCC	83.1	391	24	59.8	54.2
AGQ7	Manes.05G026900	195	76.4	GCCTCGCTCATCATACCAATCCTT	85.8	99	24	59.3	50	CCACCTCCATAGAGAACCACTGTC	78.6	293	24	58.7	54.2
AGQ8	Manes.05G090000	233	76.2	GCTCCTGGTTCTATTCGCCTCTTC	87.2	151	24	59.6	54.2	TCGTCGCTCGCCTTCTCGTA	84.5	383	20	59.1	60
AGQ9	Manes.06G045100	186	73.7	TGCTCTACCATCTTCCTTCACCATCT	88.2	1155	26	60	46.2	GCTCCAGTGCGGCAAGAATCAG	81.9	1340	22	60.4	59.1
AGQ10	Manes.06G062400	100	72.8	GTTTCGCCACCAGCCCATCAAA	76	93	22	60.3	54.5	AGAGAACCGCCTGCCAATGTGA	85.1	192	22	60.5	54.5
AGQ11	Manes.07G029200	259	75	TGGCAGAAGTGAAGCTCTTGAGGA	76.9	2	24	60.3	50	GGATCTTGTGGAAGCAGTGGATATTGT	83.2	260	27	60.1	44.4
AGQ12	Manes.07G117400	292	76.4	GCCTTGCCTTATTCAGCGTCTCT	86.3	1485	23	59.4	52.2	TTCCACCACCACAGTCTCATCCA	87.4	1776	23	59.6	52.2
AGQ13	Manes.08G095800	178	75.9	CTTCTTCTTCGTCTTCTTGTTCTTCTTCTC	87.3	92	30	59.6	40	ACTTGAGGAGCAATAGGAACCATATAAGC	85.3	269	29	60.1	41.4
AGQ14	Manes.09G068800	400	77.6	TGACTTCCAAGCCAAGGACTACCA	83.3	36	24	60	50	CTTCACGAGCCCACATCCACAAAT	76.4	435	24	60.2	50
AGQ15	Manes.10G078800	282	76	AGGCAGGCAGGCACCAAGAA	88.2	29	20	60	60	CATCATCAGGAAGAGCAAGAGCAGTT	88.2	310	26	60.1	46.2
AGQ16	Manes.11G145300	350	78.6	TGCTTGTGGCGGTGTTGGTATT	86	222	22	59.4	50	CAGTGGCAGAGAAGACAGTGTAGAC	85.6	571	25	59.5	52
AGQ17	Manes.12G005000	201	76.5	AGAAGTGGTAGACATTGTGGCATCAG	86.5	1011	26	59.8	46.2	ACTGGAGTAGGCTGCTGCTCTT	79.5	1211	22	59.4	54.5
AGQ18	Manes.12G129800	254	76.3	CTCTTGGCTGAATCCGACGACAA	81.3	508	23	59.4	52.2	GGTGGTGGAGGAGACATCATTAACTG	86.9	761	26	59.9	50
AGQ19	Manes.13G013400	200	78.7	GCAAGCACCAGCAACAGACTCA	88.2	173	22	59.9	54.5	TCCGCCGTAGCCACTTCCATT	88.2	372	21	60	57.1
AGQ20	Manes.13G127100	173	75	GACCATCTTCGGCGGCTAATTCTC	86.1	467	24	60.2	54.2	CCAGTCGTACCGTCCTTCCAATG	82.4	639	23	59.4	56.5
AGQ21	Manes.15G011300	117	75.2	GTTTCCCAGCAGCAGCCATTCT	76	320	22	59.7	54.5	CGAGAGGCGAACCATACATAACGATAT	86.9	436	27	59.7	44.4
AGQ22	Manes.15G145900	102	70.2	CAGAGGAGTTGTAGTGGAAGAAGAAGA	82	93	27	58.8	44.4	CACACTGTAGCCTCAGACATAGTAGTT	77.9	194	27	59	44.4
AGQ23	Manes.15G163900	219	75.5	TGGCGACAGTAACGAGGTTGGA	85.3	813	22	59.9	54.5	GGAGATGGACTCAGGCTGCTCTT	80.6	1031	23	60.1	56.5
AGQ24	Manes.17G056100	115	73.3	GCACAATCCGAGCAAGCGAGAT	87.3	104	22	59.9	54.5	GCATCAGGAGGAACTACAACGATCTT	80.6	218	26	59.6	46.2
