# Supplementary material for: Molecular diversity analysis, drought related marker-traits association mapping and discovery of excellent alleles for 100-day old plants by EST-SSRs in cassava germplasms (Manihot esculenta Cranz)
Source: PLoS One. 2017 May 11;12(5):e0177456. doi: 10.1371/journal.pone.0177456 (PMC5426748; doi:10.1371/journal.pone.0177456)
Supplement: S3 Table — (XLSX) [file pone.0177456.s004.xlsx]

## Sheet: Sheet1
S3 Table Summary statistics of drought tolerance coefficient of phenotypes in water stress experiments
Traits	Organ	Experiment	Minimum	Maximum	Average	SD	CV(%)
AGFW	Above-Ground	2014	0.182648	1.4	0.583561	0.32808	56.2204
AGFW	Above-Ground	2015	0.06	1.78	0.938908	1.03399	110.127
SRFW	Storage root	2014	0	33.8148	1.52142	3.92588	258.039
SRN	Storage root	2014	0	8	0.979687	1.22895	125.443
SRDW	Storage root	2014	0	20.5926	1.6692	2.98109	178.594
SRDMP	Storage root	2014	0	9.06894	1.35794	1.05892	77.9803
SRS	Leaf	2014	0.134854	2.57872	0.839784	0.444832	52.9699
SRS	Leaf	2015	0.75878	1.3089	0.970845	0.111948	11.531
SRS	Root	2014	0.487825	3.88285	1.32956	0.558119	41.9778
SRS	Root	2015	0.743197	2.45107	1.32026	0.337428	25.5576
MDA	Leaf	2014	0.0666667	3.40625	1.01527	0.568258	55.9711
MDA	Leaf	2015	0.378903	1.39999	0.848726	0.234326	27.6091
MDA	Root	2014	0.353741	8.15455	1.80388	1.23259	68.3299
MDA	Root	2015	0.4007	3.86675	1.33362	0.530078	39.7472
SOD	Leaf	2014	0.101922	5.9112	1.24892	1.02425	82.0102
SOD	Leaf	2015	0.219131	10.5797	1.71184	1.57017	91.7241
SOD	Root	2014	0.163971	3.83819	1.11004	0.754076	67.932
SOD	Root	2015	0.208488	33.8062	1.9909	3.67187	184.433
Proline	Leaf	2014	0.268652	18.7499	2.90801	2.88577	99.2352
Proline	Leaf	2015	0.28485	8.22214	1.92031	1.29402	67.3857
Proline	Root	2014	0.384478	66.3416	8.32175	11.275	135.488
Proline	Root	2015	0.26442	26.6639	4.58278	4.82817	105.355
POD	Leaf	2014	0.000928505	243	10.599	30.3703	286.54
POD	Leaf	2015	0.00150676	2178.25	93.7423	346.511	369.642
POD	Root	2014	0.0281982	727.277	13.232	82.4577	623.17
POD	Root	2015	0.00177305	202	15.8041	35.0093	221.52
CAT	Leaf	2014	0.0214286	170	4.29927	16.1315	375.215
CAT	Leaf	2015	0.0106872	512.811	10.3565	53.0569	512.303
CAT	Root	2014	0.00203666	95	6.69065	15.795	236.076
CAT	Root	2015	0.0124125	20.2597	2.77398	4.21645	152
