# Supplementary material for: Molecular diversity analysis, drought related marker-traits association mapping and discovery of excellent alleles for 100-day old plants by EST-SSRs in cassava germplasms (Manihot esculenta Cranz)
Source: PLoS One. 2017 May 11;12(5):e0177456. doi: 10.1371/journal.pone.0177456 (PMC5426748; doi:10.1371/journal.pone.0177456)
Supplement: S4 Table — (XLSX) [file pone.0177456.s005.xlsx]

## Sheet: Sheet1
S4 Table Results of marker-trait association mapping in cassava germplasm resources (P_FDR<0.05)
Trait	Organ	Year	Locus	Rsq_marker (%)	P_FDR	Cassava Genome Version6.1	Cassava Genome Version 4.1	Description
AGFW	Above-Ground	2014	EME395_187	2.66	0.0495	Manes.06G073900	cassava4.1_004072m	Uncharacterized mRNA-associated protein RAP55
AGFW	Above-Ground	2015	EME425	16.64	0.0035252	Manes.12G005000	cassava4.1_006203m	PROTEIN PHOSPHATASE 2C 33-RELATED
AGFW	Above-Ground	2015	EME489	7.64	0.0357	Manes.02G062400	cassava4.1_019846m	PROTEIN GLUTAMINE DUMPER 7
AGFW	Above-Ground	2015	MeSSR36	7.9	0.0111667	Manes.02G009300	cassava4.1_013197m	NAD DEPENDENT EPIMERASE/DEHYDRATASE
AGFW	Above-Ground	2015	MeSSR44	6.95	0.02925	Manes.03G053400	cassava4.1_001410m	Cation transport ATPase
AGFW	Above-Ground	2015	MeSSR63	13.75	0.00125405	Manes.15G011300	cassava4.1_015143m	BIDIRECTIONAL SUGAR TRANSPORTER SWEET16-RELATED
AGFW	Above-Ground	2014	MeSSR78	6.97	0.0288	Manes.07G117400	cassava4.1_002303m	GRAS domain family
CAT	Root	2015	EME171	5.34	0.0461	Manes.13G013400	cassava4.1_015024m	SMALL HEAT-SHOCK PROTEIN HSP20 FAMILY
CAT	Leaf	2015	EME177	8.84	0.017	Manes.10G052400	cassava4.1_026620m
CAT	Root	2014	EME195	5.87	0.0128	Manes.17G056100	cassava4.1_017363m	Domain of unknown function (DUF4228)
CAT	Leaf	2015	EME22	9.1	0.015	Manes.08G119200	cassava4.1_012882m	C2 domain
CAT	Leaf	2014	EME710	16.75	1.44117e-05	Manes.10G078800	cassava4.1_011832m	Caffeoyl-CoA O-methyltransferase
CAT	Root	2014	MeSSR38	3.37	0.0439	Manes.02G124800	cassava4.1_018131m	17.6 KDA CLASS I HEAT SHOCK PROTEIN 1-RELATED
CAT	Root	2014	MeSSR63	10.64	0.00118276	Manes.15G011300	cassava4.1_015143m	BIDIRECTIONAL SUGAR TRANSPORTER SWEET16-RELATED
CAT	Leaf	2014	MeSSR71	5.77	0.0491	Manes.06G045100	cassava4.1_002124m	Inorganic diphosphatase / Pyrophosphate phosphohydrolase
CAT	Leaf	2015	MeSSR71	10.47	0.0329	Manes.06G045100	cassava4.1_002124m	Inorganic diphosphatase / Pyrophosphate phosphohydrolase
CAT	Leaf	2015	MeSSR79	14.59	0.017
CAT	Leaf	2015	MeSSR81	13.49	0.03	Manes.05G182100	cassava4.1_020545m	Small VCP/p97-interacting protein (SVIP)
MDA	Leaf	2015	EME517	9.62	0.0487	Manes.11G008800	cassava4.1_012312m	HISTONE-LIKE TRANSCRIPTION FACTOR CCAAT-RELATED
MDA	Root	2014	EME635	4.91	0.0209	Manes.03G182700	cassava4.1_019506m
MDA	Root	2014	MeSSR36	3.84	0.0214	Manes.02G009300	cassava4.1_013197m	NAD DEPENDENT EPIMERASE/DEHYDRATASE
MDA	Root	2015	MeSSR63	4.59	0.0482	Manes.15G011300	cassava4.1_015143m	BIDIRECTIONAL SUGAR TRANSPORTER SWEET16-RELATED
POD	Leaf	2015	EME20	20.39	0.00044283	Manes.03G130100		Senescence regulator
POD	Root	2014	EME353	4.82	0.0403	Manes.01G161400	cassava4.1_018401m	PROTEIN ELF4-LIKE 1
POD	Leaf	2015	EME512	9.49	0.0072	Manes.03G111200	cassava4.1_034227m	GLUCOSYL/GLUCURONOSYL TRANSFERASES
POD	Leaf	2014	EME710	5.23	0.0115	Manes.10G078800	cassava4.1_011832m	Caffeoyl-CoA O-methyltransferase
POD	Root	2015	MeSSR12	21.97	0.0023	Manes.16G064400	cassava4.1_008444m	Acyl-ATP thioesterase
POD	Leaf	2014	MeSSR34	8.98	0.011	Manes.14G051700	cassava4.1_019207m	SAP domain (SAP) // Det1 complexing ubiquitin ligase (DDA1)
POD	Leaf	2015	MeSSR45	11.7	0.0376	Manes.09G031800	cassava4.1_007702m	HISTONE H1/H5
Proline	Root	2014	EME164	5.46	0.0472	Manes.03G074300		Choline-phosphate cytidylyltransferase / Phosphorylcholine transferase
Proline	Leaf	2015	EME164	24.54	5.0106e-05	Manes.03G074300		Choline-phosphate cytidylyltransferase / Phosphorylcholine transferase
Proline	Root	2014	EME189	4.71	0.042	Manes.09G167600	cassava4.1_006526m	PROTEIN AUXIN RESPONSE 4
Proline	Leaf	2015	EME20	28.09	8.1468e-09	Manes.03G130100		Senescence regulator
Proline	Root	2014	EME254	4.26	0.0375	Manes.08G095800	cassava4.1_013978m	Ferritin
Proline	Root	2014	EME309	5.87	0.03915	Manes.01G040100	cassava4.1_010236m	ACYL-COA-BINDING DOMAIN-CONTAINING PROTEIN 6
Proline	Leaf	2015	EME512	5.17	0.04308	Manes.03G111200	cassava4.1_034227m	GLUCOSYL/GLUCURONOSYL TRANSFERASES
Proline	Leaf	2015	MeSSR18	5.28	0.0382	Manes.07G029200	cassava4.1_015861m	GLUTATHIONE S-TRANSFERASE, GST, SUPERFAMILY, GST DOMAIN CONTAINING
Proline	Leaf	2014	MeSSR31	8.31	0.00315672	Manes.13G127100	cassava4.1_015897m	CYCLIN-DEPENDENT KINASE INHIBITOR 6
Proline	Root	2014	MeSSR57	3.74	0.03852	Manes.12G058500	cassava4.1_003219m	ENDOMEMBRANE FAMILY PROTEIN 70
Proline	Leaf	2015	MeSSR74	9.13	0.0372	Manes.12G129800	cassava4.1_012419m	HOMEOBOX-LEUCINE ZIPPER PROTEIN ATHB-16-RELATED
Proline	Leaf	2015	MeSSR81	8.93	0.03255	Manes.05G182100	cassava4.1_020545m	Small VCP/p97-interacting protein
Proline	Root	2015	MeSSR82	3.62	0.0496	Manes.16G064400	cassava4.1_008444m	Acyl-ATP thioesterase
SOD	Root	2014	EME177	3.42	0.00143298	Manes.10G052400	cassava4.1_026620m
SOD	Leaf	2015	EME189	5.61	0.025725	Manes.09G167600	cassava4.1_006526m	PROTEIN AUXIN RESPONSE 4
SOD	Root	2015	EME203	6.76	0.0221	Manes.08G067200	cassava4.1_024819m	UBP1-ASSOCIATED PROTEIN 2C
SOD	Leaf	2015	EME212	15.2	0.0017717	Manes.06G062400	cassava4.1_028566m	Domain of unknown function
SOD	Leaf	2015	EME309	6.95	0.0256	Manes.01G040100	cassava4.1_010236m	ACYL-COA-BINDING DOMAIN-CONTAINING PROTEIN 6
SOD	Leaf	2014	EME309	6.28	0.0362	Manes.01G040100	cassava4.1_010236m	ACYL-COA-BINDING DOMAIN-CONTAINING PROTEIN 6
SOD	Root	2015	EME395_187	7.18	0.0277333	Manes.06G073900	cassava4.1_004072m	Uncharacterized mRNA-associated protein RAP55
SOD	Root	2015	EME425	12.11	0.0406	Manes.12G005000	cassava4.1_006203m	PROTEIN PHOSPHATASE 2C 33-RELATED
SOD	Leaf	2015	EME517	8.97	0.0228667	Manes.11G008800	cassava4.1_012312m	HISTONE-LIKE TRANSCRIPTION FACTOR CCAAT-RELATED
SOD	Leaf	2014	EME657	3.88	0.0346667	Manes.03G073000	cassava4.1_016709m
SOD	Leaf	2015	MeSSR35	8.19	0.0217	Manes.07G031700	cassava4.1_003941m	OUTER ENVELOPE PROTEIN 64, MITOCHONDRIAL
SOD	Root	2014	MeSSR42	4.4	0.0011484	Manes.15G027400	cassava4.1_000148m	PROTEIN TIME FOR COFFEE
SOD	Root	2014	MeSSR46	7.52	0.00092496	Manes.05G090000	cassava4.1_018205m	MLP-LIKE PROTEIN 423-RELATED
SOD	Leaf	2015	MeSSR47	10.8	0.0049	Manes.05G026900	cassava4.1_017927m	PROTEIN CURVATURE THYLAKOID 1A, CHLOROPLASTIC
SOD	Leaf	2014	MeSSR64	4.41	0.0286	Manes.06G159200	cassava4.1_019410m	PROTEIN C6ORF57
SOD	Leaf	2015	MeSSR73	22.45	0.00272587	Manes.16G095500
SOD	Root	2015	MeSSR79	15.9	0.0476
SRDMP	Storage root	2014	EME303	5.16	0.03285	Manes.15G163900	cassava4.1_007509m	GLYCOSYL HYDROLASE FAMILY 17 PROTEIN
SRDMP	Storage root	2014	EME309	6.58	0.03012	Manes.01G040100	cassava4.1_010236m	ACYL-COA-BINDING DOMAIN-CONTAINING PROTEIN 6
SRDMP	Storage root	2014	EME409	12.06	0.0123	Manes.11G145300	cassava4.1_013284m	AQUAPORIN PIP2-1-RELATED
SRDMP	Storage root	2014	EME517	7.65	0.0363	Manes.11G008800	cassava4.1_012312m	HISTONE-LIKE TRANSCRIPTION FACTOR CCAAT-RELATED
SRDMP	Storage root	2014	MeSSR46	7.27	0.0414	Manes.05G090000	cassava4.1_018205m	MLP-LIKE PROTEIN 423-RELATED
SRDMP	Storage root	2014	MeSSR72	15.25	0.009	Manes.14G109500		SEC-INDEPENDENT PROTEIN TRANSLOCASE PROTEIN TATC
SRDW	Storage root	2014	EME118	3.82	0.0367	Manes.01G174200		Metallothionein
SRDW	Storage root	2014	EME254	7.61	0.0288	Manes.08G095800	cassava4.1_013978m	FERRITIN
SRDW	Storage root	2014	MeSSR71	6.91	0.0315	Manes.06G045100	cassava4.1_002124m	Inorganic diphosphatase / Pyrophosphate phosphohydrolase
SRFW	Storage root	2014	EME118	3.74	0.0367	Manes.01G174200		Metallothionein
SRFW	Storage root	2014	EME212	6.21	0.0404	Manes.06G062400	cassava4.1_028566m	Domain of unknown function
SRFW	Storage root	2014	MeSSR71	10.99	0.0068	Manes.06G045100	cassava4.1_002124m	Inorganic diphosphatase / Pyrophosphate phosphohydrolase
SRN	Storage root	2014	EME445	3.15	0.0478	Manes.05G015700	cassava4.1_017374m	PROTEIN CURVATURE THYLAKOID 1B, CHLOROPLASTIC
SRN	Storage root	2014	EME628	5.28	0.01965	Manes.09G068800	cassava4.1_013192m	AQUAPORIN PIP2-1-RELATED
SRN	Storage root	2014	EME710	5.55	0.0285	Manes.10G078800	cassava4.1_011832m	Caffeoyl-CoA O-methyltransferase
SRS	Root	2014	EME177	3.82	0.0298	Manes.10G052400	cassava4.1_026620m
SRS	Leaf	2014	EME20	5.45	0.0377	Manes.03G130100		Senescence regulator
SRS	Leaf	2014	EME395_187	4.54	0.0412	Manes.06G073900	cassava4.1_004072m	Uncharacterized mRNA-associated protein RAP55
SRS	Root	2014	EME409	9.52	0.0104	Manes.11G145300	cassava4.1_013284m	AQUAPORIN PIP2-1-RELATED
SRS	Leaf	2015	EME445	5.15	0.038	Manes.05G015700	cassava4.1_017374m	PROTEIN CURVATURE THYLAKOID 1B, CHLOROPLASTIC
SRS	Root	2014	MeSSR46	9.32	0.012	Manes.05G090000	cassava4.1_018205m	MLP-LIKE PROTEIN 423-RELATED
SRS	Leaf	2014	MeSSR50	6.65	0.0204	Manes.18G060900	cassava4.1_014530m	14-3-3-LIKE PROTEIN GF14 LAMBDA
SRS	Leaf	2014	MeSSR58	7.21	0.048	Manes.03G007100	cassava4.1_005397m	Monogalactosyldiacylglycerol synthase / Uridine diphosphogalactose-1,2-diacylglycerol galactosyltransferase
SRS	Leaf	2015	MeSSR61	10.86	0.0345	Manes.15G145900	cassava4.1_020648m	EXPRESSED PROTEIN
SRS	Leaf	2015	MeSSR63	8.33	0.0321	Manes.15G011300	cassava4.1_015143m	BIDIRECTIONAL SUGAR TRANSPORTER SWEET16-RELATED
SRS	Root	2014	MeSSR64	6.57	0.00973333	Manes.06G159200	cassava4.1_019410m	UPF0369 PROTEIN C6ORF57
SRS	Root	2015	MeSSR64	5.84	0.0488	Manes.06G159200	cassava4.1_019410m	UPF0369 PROTEIN C6ORF57
SRS	Root	2015	MeSSR73	18.2	0.0366	Manes.16G095500
