# Supplementary material for: Molecular diversity analysis, drought related marker-traits association mapping and discovery of excellent alleles for 100-day old plants by EST-SSRs in cassava germplasms (Manihot esculenta Cranz)
Source: PLoS One. 2017 May 11;12(5):e0177456. doi: 10.1371/journal.pone.0177456 (PMC5426748; doi:10.1371/journal.pone.0177456)
Supplement: S5 Table — (XLSX) [file pone.0177456.s006.xlsx]

## Sheet: S5 Table
Supplemental 5 Table Phenotypic effect and their typical materials of alleles and AAE of locus in 24 reliable associated loci.
Traits	Organ	Year	Locus	Allele	PE	Typical material	AAE
AGFW	Above-Ground	2014	MESSR78	A	-0.0911955		0.00168881
				B	0.0945731	COL263
AGFW	Above-Ground	2015	MESSR44	A	-0.154215		0.00230728
				B	0.35476	CH16
				C	-0.193623
AGFW	Above-Ground	2015	MESSR36	A	-0.114132		0.424825
				B	0.963782	Xinxuan048
AGFW	Above-Ground	2015	EME425	A	-0.110599		0.348631
				B	-0.0860282
				C	1.82745	E1424
				D	-0.236301
SRFW	Tube	2014	ESSR71	A	-0.572851		1.02488
				B	-0.470761
				C	4.11824	COL527-7
SRFW	Tube	2014	EME212	A	1.55462	Arg7	0.183545
				B	-0.531579
				C	-0.472406
SRDW	Tube	2014	EME254	A	-0.393673		0.367999
				B	1.12967	CH3
SRDW	Tube	2014	ESSR71	A	-0.336289		0.613878
				B	-0.310723
				C	2.48865	COL527-7
SRN	Tube	2014	EME710	A	-0.0785928		0.39733
				B	0.873254	F10
SRN	Tube	2014	EME628	A	-0.100051		0.569042
				B	1.23813	ECU81
SRN	Tube	2014	EME445	A	0.251558	ECU81	-0.0377337
				B	-0.327026
SRDMP	Tube	2014	MESSR46	A	0.198108	E1424	-0.0795457
				B	-0.331782
				C	-0.104963
SRDMP	Tube	2014	EME303	A	-0.154153		0.110476
				B	0.375105	CH3
SRDMP	Tube	2014	EME409	A	-0.0458828		0.17358
				B	-0.185095
				C	-0.166237
				D	1.09154	Nanzhi199
CAT	Root	2014	EME195	A	-1.59356		3.8511
				B	9.29577	Nanzhi199
CAT	Root	2014	MESSR38	A	1.82332	E1424	-0.958413
				B	-3.74015
CAT	Leaf	2014	MESSR71	A	-0.796717		2.62001
				B	-3.15751
				C	11.8143	COL527-7
CAT	Leaf	2015	MESSR71	A	-9.62156		3.02878
				B	30.906	COL263
				C	-12.1981
CAT	Root	2015	EME171	A	0.820046	ECU81	-0.186374
				B	-1.19279
CAT	Leaf	2014	EME710	A	-1.88579		10.4766
				B	22.839	ZM8337
SOD	Root	2014	MESSR46	A	-0.0586887		0.22986
				B	-0.0894964
				C	0.837764	Nanzhi199
SOD	Leaf	2015	EME212	A	-0.300722		0.390141
				B	-0.103066
				C	1.57421	BRA274
SOD	Leaf	2015	MESSR47	A	-0.271235		0.647439
				B	0.194445
				C	2.01911	BRA274
SOD	Root	2015	EME425	A	-0.287394		0.85056
				B	4.80705	H1071
				C	-0.549794
				D	-0.567627
Proline	Leaf	2014	MESSR31	A	-0.364972		0.882017
				B	2.12901	ECU81
Proline	Root	2014	EME254	A	0.812978	Arg7	-0.780459
				B	-2.3739
Proline	Leaf	2015	MESSR74	A	-0.0301181		0.104712
				B	-0.170814
				C	0.515068	E1424
Proline	Leaf	2015	MESSR18	A	0.195246	CH3	-0.168622
				B	-0.53249
SRS	Root	2014	MESSR46	A	0.142476	E1424	-0.0915792
				B	-0.20253
				C	-0.214683
SRS	Root	2014	EME409	A	-0.0522287		-0.000638684
				B	-0.402348
				C	-0.0285566
				D	0.480579	Nanzhi199
SRS	Leaf	2015	EME445	A	-0.0195492		0.00308671
				B	0.0257226	ECU81
MDA	Root	2014	MESSR36	A	0.132553		-0.289523
				B	-0.711599	Xinxuan048
MDA	Root	2014	EME635	A	0.418022	ECU81	-0.078701
				B	-0.10271
				C	-0.551415
POD	Leaf	2014	EME710	A	-1.94644		10.8135
				B	23.5735	ZM8337
