# Supplementary material for: Molecular diversity analysis, drought related marker-traits association mapping and discovery of excellent alleles for 100-day old plants by EST-SSRs in cassava germplasms (Manihot esculenta Cranz)
Source: PLoS One. 2017 May 11;12(5):e0177456. doi: 10.1371/journal.pone.0177456 (PMC5426748; doi:10.1371/journal.pone.0177456)
Supplement: S6 Table — (XLSX) [file pone.0177456.s007.xlsx]

## Sheet: Sheet1
S6 Table Reference EST sequences and genebank EST libraries 106 cassava EST-SSRs derived except one marker.
Original EST Library in Genebank	NO. of EST-SSR markers	Reference
LIBEST_009663 Cassava EYC library1	1	Fregene et al. 2001, unpublished
LIBEST_015325 CM523-7 cassava lambda zap	3	Lopez et al.2004
LIBEST_015326 MPer183 cassava lambda zap	2	Lopez et al.2004
LIBEST_015327 MBra685 cassava lambda zap	1	Lopez et al.2004
LIBEST_015332 SG107-35 Cassava subtracted (SSH)	1	Lopez et al.2004
LIBEST_017470 cassava tuber	2	Emmersen et al. 2005, Unpublished
LIBEST_018220 CV01-normalized library	35	Bonaldo et al. 1996; Lokko et al. 2007
LIBEST_018221 CV02-normalized library	39	Bonaldo et al. 1996; Lokko et al. 2007
LIBEST_022438 full-length enriched cassava cDNA library	22	Sakurai et al. 2007
